# Supplementary material for: Nurses' knowledge about Berardinelli-Seip Congenital Lipodystrophy
Source: PLoS One. 2018 Jun 4;13(6):e0197784. doi: 10.1371/journal.pone.0197784 (PMC5986131; doi:10.1371/journal.pone.0197784)
Supplement: S3 Data Set — (XLSX) [file pone.0197784.s003.xlsx]

## Sheet: NURSES HUOL
Gender	Hospital	Education Level	Graduation (Specialization, Master or PhD)	Clinical experience time	Do you know the morpho-physiological features of Berardinelli-Seip Congenital Lipodystrophy?	Do you know the genetic causes of Berardinelli-Seip Congenital Lipodystrophy?	Could you recognize a patient with Berardinelli-Seip Congenital Lipodystrophy?	Do you had any BSCL patient in your hospital?	Can you explain to the parents of a new baby with BSCL the morpho-physiological and genetic causes of this disease?	Can you properly source the health care for a BSCL patient	Do you have heard about ASPOSBERN (Association of Parents and People with Berardinelli Syndrome of Rio Grande do Norte), located at Currais Novos city?
44	HUOL	Nurse	Specialization	20 years	no	no	no	no	no	no	no
43	HUOL	Nurse	Master	17 years	no	no	no	no	no	no	no
38	HUOL	Nurse	Master	11 years	yes	yes	yes	yes	no	no	no
42	HUOL	Nurse	Master	15 years	no	no	no	no	no	no	no
45	HUOL	Nurse	Specialization	1 year	no	no	no	no	no	no	no
23	HUOL	Nurse	Specialization	11 months	yes	yes	yes	yes	yes	yes	yes
24	HUOL	Nurse	Specialization	18 months	no	no	no	no	no	no	yes
32	HUOL	Nurse	Specialization	6 years	no	no	no	no	no	no	no
43	HUOL	Nurse	Specialization	15 years	yes	no	yes	yes	no	no	no
38	HUOL	Nurse	Specialization	15 years	yes	no	yes	yes	no	no	yes
58	HUOL	Nurse	Specialization	30 years	yes	no	no	no	no	no	no
29	HUOL	Nurse	Specialization	6 years and 6 months	no	no	no	no	no	no	no
31	HUOL	Nurse	Specialization	2 years and 3 months	no	no	no	no	no	no	no
53	HUOL	Nurse	Master	20 years	no	no	no	no	no	no	no
28	HUOL	Nurse	Master	2 years and 5 months	no	no	no	no	no	no	no
26	HUOL	Nurse	Specialization	4 years	yes	yes	yes	no	yes	yes	no
26	HUOL	Nurse	Specialization	2 years	no	no	no	no	no	no	no
	HUOL	Nurse	-	-	no	no	no	no	no	no	no
34	HUOL	Nurse	Specialization	-	no	no	no	no	no	no	no
57	HUOL	Nurse	Specialization	31 years	yes	no	no	no	no	no	no
43	HUOL	Nurse	Specialization	17 years	no	no	no	no	no	no	no
46	HUOL	Nurse	Specialization	-	yes	no	yes	yes	yes	no	no
35	HUOL	Nurse	Master	14 years	no	no	no	no	no	no	no
41	HUOL	Nurse	Master	16 years	yes	no	yes	yes	no	no	no
58	HUOL	Nurse	Specialization	30 years	yes	yes	yes	yes	no	yes	no
40	HUOL	Nurse	Master	12 years	no	no	no	yes	no	no	no
30	HUOL	Nurse	`Specialization	5 years	no	no	no	no	no	no	no
47	HUOL	Nurse	Specialization	2 years	yes	no	no	no	no	yes	no
49	HUOL	Nurse	Specialization	28 years	yes	no	no	no	no	no	no
55	HUOL	Nurse	Specialization	31 years	no	no	no	no	no	no	no
29	HUOL	Nurse	Specialization	-	no	no	no	no	no	no	no
38	HUOL	Nurse	Specialization	8 years	yes	yes	no	no	no	no	no
50	HUOL	Nurse	Specialization	30 years	no	no	no	no	no	no	no
31	HUOL	Nurse	Master	7 years	yes	no	no	no	no	no	no
36	HUOL	Nurse	Master	14 years	yes	no	no	no	no	no	no
28	HUOL	Nurse	Specialization	9 years	no	no	no	no	no	no	no
59	HUOL	Nurse	Specialization	33 years	yes	no	no	no	no	no	no
26	HUOL	Nurse	Specialization	1 year and 5 months	no	no	no	no	no	no	no
53	HUOL	Nurse	Specialization	31 years	yes	no	yes	no	no	yes	no
58	HUOL	Nurse	Specialization	28 years	no	no	no	no	no	no	no
38	HUOL	Nurse	Specialization	06 months	no	no	no	no	no	no	no
25	HUOL	Nurse	Specialization	3 months	yes	no	no	no	no	no	no
27	HUOL	Nurse	Specialization	3 years and 7 months	yes	no	no	yes	no	no	no
41	HUOL	Nurse	Specialization	15 years	yes	no	no	no	no	no	no
36	HUOL	Nurse	Specialization	12 years	no	no	no	no	no	no	no
28	HUOL	Nurse	Master	2 years	no	no	no	no	no	no	no
29	HUOL	Nurse	Specialization	6 years	no	no	no	no	no	no	no
29	HUOL	Nurse	Specialization	9 years	no	no	no	no	no	no	no
33	HUOL	Nurse	Specialization	1 week	no	no	no	no	no	no	no
34	HUOL	Nurse	Specialization	11 years	no	no	no	no	no	no	no
42	HUOL	Nurse	Master	20 years	no	no	no	no	no	no	no
49	HUOL	Nurse	Specialization	28 years	no	no	no	yes	no	no	no
29	HUOL	Nurse	Master	9 years	no	no	no	no	no	no	no
47	HUOL	Nurse	Specialization	11 years	no	no	no	no	no	no	no
42	HUOL	Nurse	Specialization	19 years	no	no	no	no	no	no	no
39	HUOL	Nurse	Specialization	12 years	no	no	no	no	no	no	no
32	HUOL	Nurse	Specialization	9 years	yes	yes	yes	no	yes	no	no
44	HUOL	Nurse	Specialization	20 years	yes	yes	yes	yes	yes	no	no
28	HUOL	Nurse	Specialization	5 years	no	no	no	no	no	no	no
41	HUOL	Nurse	Specialization	-	no	no	no	no	no	no	no
45	HUOL	Nurse	Specialization	20 years	yes	no	yes	yes	no	no	no
36	HUOL	Nurse	Specialization	12 years	no	no	no	no	-	no	no
46	HUOL	Nurse	Master	20 years	no	no	no	no	no	no	no
28	HUOL	Nurse	Specialization	05 years	no	no	no	no	no	no	no

## Sheet: NURSES HUOL (FEMALE)
Gender	Hospital	Education Level	Graduation (Specialization, Master or PhD)	Clinical experience time	Do you know the morpho-physiological features of Berardinelli-Seip Congenital Lipodystrophy?	Do you know the genetic causes of Berardinelli-Seip Congenital Lipodystrophy?	Could you recognize a patient with Berardinelli-Seip Congenital Lipodystrophy?	Do you had any BSCL patient in your hospital?	Can you explain to the parents of a new baby with BSCL the morpho-physiological and genetic causes of this disease?	Can you properly source the health care for a BSCL patient	Do you have heard about ASPOSBERN (Association of Parents and People with Berardinelli Syndrome of Rio Grande do Norte), located at Currais Novos city?
44	HUOL	Nurse	Specialization	20 years	no	no	no	no	no	no	no
43	HUOL	Nurse	Master	17 years	no	no	no	no	no	no	no
38	HUOL	Nurse	Master	11 years	yes	yes	yes	yes	no	no	no
42	HUOL	Nurse	Master	15 years	no	no	no	no	no	no	no
45	HUOL	Nurse	Specialization	1 year	no	no	no	no	no	no	no
23	HUOL	Nurse	Specialization	11 months	yes	yes	yes	yes	yes	yes	yes
24	HUOL	Nurse	Specialization	18 months	no	no	no	no	no	no	yes
32	HUOL	Nurse	Specialization	6 years	no	no	no	no	no	no	no
43	HUOL	Nurse	Specialization	15 years	yes	no	yes	yes	no	no	no
38	HUOL	Nurse	Specialization	15 years	yes	no	yes	yes	no	no	yes
58	HUOL	Nurse	Specialization	30 years	yes	no	no	no	no	no	no
29	HUOL	Nurse	Specialization	6 years and 6 months	no	no	no	no	no	no	no
31	HUOL	Nurse	Specialization	2 years and 3 months	no	no	no	no	no	no	no
53	HUOL	Nurse	Master	20 years	no	no	no	no	no	no	no
28	HUOL	Nurse	Master	2 years and 5 months	no	no	no	no	no	no	no
26	HUOL	Nurse	Specialization	4 years	yes	yes	yes	no	yes	yes	no
26	HUOL	Nurse	Specialization	2 years	no	no	no	no	no	no	no
-	HUOL	Nurse	-	-	no	no	no	no	no	no	no
34	HUOL	Nurse	Specialization	-	no	no	no	no	no	no	no
57	HUOL	Nurse	Specialization	31 years	yes	no	no	no	no	no	no
43	HUOL	Nurse	Specialization	17 years	no	no	no	no	no	no	no
46	HUOL	Nurse	Specialization	-	yes	no	yes	yes	yes	no	no
35	HUOL	Nurse	Master	14 years	no	no	no	no	no	no	no
41	HUOL	Nurse	Master	16 years	yes	no	yes	yes	no	no	no
58	HUOL	Nurse	Specialization	30 years	yes	yes	yes	yes	no	yes	no
40	HUOL	Nurse	Master	12 years	no	no	no	yes	no	no	no
30	HUOL	Nurse	Specialization	5 years	no	no	no	no	no	no	no
47	HUOL	Nurse	Specialization	2 years	yes	no	no	no	no	yes	no
49	HUOL	Nurse	Specialization	28 years	yes	no	no	no	no	no	no
55	HUOL	Nurse	Specialization	31 years	no	no	no	no	no	no	no
29	HUOL	Nurse	Specialization	-	no	no	no	no	no	no	no
38	HUOL	Nurse	Specialization	8 years	yes	yes	no	no	no	no	no
50	HUOL	Nurse	Specialization	30 years	no	no	no	no	no	no	no
31	HUOL	Nurse	Master	7 years	yes	no	no	no	no	no	no
36	HUOL	Nurse	Master	14 years	yes	no	no	no	no	no	no
28	HUOL	Nurse	Specialization	9 years	no	no	no	no	no	no	no
59	HUOL	Nurse	Specialization	33 years	yes	no	no	no	no	no	no
26	HUOL	Nurse	Specialization	1 year and 5 months	no	no	no	no	no	no	no
53	HUOL	Nurse	Specialization	31 years	yes	no	yes	no	no	yes	no
58	HUOL	Nurse	Specialization	28 years	no	no	no	no	no	no	no
38	HUOL	Nurse	Specialization	06 months	no	no	no	no	no	no	no
25	HUOL	Nurse	Specialization	3 months	yes	no	no	no	no	no	no
27	HUOL	Nurse	Specialization	3 years and 7 months	yes	no	no	yes	no	no	no
41	HUOL	Nurse	Specialization	15 years	yes	no	no	no	no	no	no
36	HUOL	Nurse	Specialization	12 years	no	no	no	no	no	no	no
28	HUOL	Nurse	Master	2 years	no	no	no	no	no	no	no
29	HUOL	Nurse	Specialization	6 years	no	no	no	no	no	no	no
29	HUOL	Nurse	Specialization	9 years	no	no	no	no	no	no	no
33	HUOL	Nurse	Specialization	1 week	no	no	no	no	no	no	no
34	HUOL	Nurse	Specialization	11 years	no	no	no	no	no	no	no
42	HUOL	Nurse	Master	20 years	no	no	no	no	no	no	no
49	HUOL	Nurse	Specialization	28 years	no	no	no	yes	no	no	no
29	HUOL	Nurse	Master	9 years	no	no	no	no	no	no	no
47	HUOL	Nurse	Specialization	11 years	no	no	no	no	no	no	no
42	HUOL	Nurse	Specialization	19 years	no	no	no	no	no	no	no
39	HUOL	Nurse	Specialization	12 years	no	no	no	no	no	no	no
32	HUOL	Nurse	Specialization	9 years	yes	yes	yes	no	yes	no	no
44	HUOL	Nurse	Specialization	20 years	yes	yes	yes	yes	yes	no	no
28	HUOL	Nurse	Specialization	5 years	no	no	no	no	no	no	no
41	HUOL	Nurse	Specialization	-	no	no	no	no	no	no	no

## Sheet: NURSES HUOL (MALE)
Gender	Hospital	Education Level	Graduation (Specialization, Master or PhD)	Clinical experience time	Do you know the morpho-physiological features of Berardinelli-Seip Congenital Lipodystrophy?	Do you know the genetic causes of Berardinelli-Seip Congenital Lipodystrophy?	Could you recognize a patient with Berardinelli-Seip Congenital Lipodystrophy?	Do you had any BSCL patient in your hospital?	Can you explain to the parents of a new baby with BSCL the morpho-physiological and genetic causes of this disease?	Can you properly source the health care for a BSCL patient	Do you have heard about ASPOSBERN (Association of Parents and People with Berardinelli Syndrome of Rio Grande do Norte), located at Currais Novos city?
45	HUOL	Nurse	Specialization	20 years	yes	no	yes	yes	no	no	no
36	HUOL	Nurse	Specialization	12 years	no	no	no	no	-	no	no
46	HUOL	Nurse	Master	20 years	no	no	no	no	no	no	no
28	HUOL	Nurse	Specialization	5 years	no	no	no	no	no	no	no

## Sheet: TECHNICIAN HUOL
Gender	Hospital	Education Level	Graduation (Specialization, Master or PhD)	Clinical experience time	Do you know the morpho-physiological features of Berardinelli-Seip Congenital Lipodystrophy?	Do you know the genetic causes of Berardinelli-Seip Congenital Lipodystrophy?	Could you recognize a patient with Berardinelli-Seip Congenital Lipodystrophy?	Do you had any BSCL patient in your hospital?	Can you explain to the parents of a new baby with BSCL the morpho-physiological and genetic causes of this disease?	Can you properly source the health care for a BSCL patient	Do you have heard about ASPOSBERN (Association of Parents and People with Berardinelli Syndrome of Rio Grande do Norte), located at Currais Novos city?
31	HUOL	Technician	none	1 year	no	no	no	no	no	no	no
36	HUOL	Technician	none	6 years	no	no	no	no	no	no	no
54	HUOL	Technician	none	20 years	no	no	no	no	no	no	no
36	HUOL	Technician	Specialization	9 months	no	no	no	no	no	no	no
35	HUOL	Technician	none	5 years	no	no	no	no	no	no	no
24	HUOL	Technician	none	2 years	no	no	no	no	no	no	no
-	HUOL	Technician	none	1 year	no	no	no	no	no	no	no
40	HUOL	Technician	none	-	no	no	no	no	no	no	no
30	HUOL	Technician	none	-	no	no	no	no	no	no	no
44	HUOL	Technician	Specialization	17 years	no	no	no	no	no	no	no
25	HUOL	Technician	none	2 years	no	no	no	no	no	no	no
32	HUOL	Technician	none	-	no	no	no	no	no	no	no
48	HUOL	Technician	none	-	no	no	no	no	no	no	no
28	HUOL	Technician	none	-	no	no	no	no	no	no	no
26	HUOL	Technician	Specialization	1 year	yes	yes	yes	no	no	yes	no
28	HUOL	Technician	none	5 years	no	no	no	no	no	no	no
24	HUOL	Technician	none	-	no	no	no	no	no	no	no
41	HUOL	Technician	none	2 months	no	no	no	no	no	no	no
29	HUOL	Technician	none	-	no	no	no	no	no	no	no
41	HUOL	Technician	Specialization	-	no	no	no	no	no	no	no
29	HUOL	Technician	none	6 years	no	no	no	no	no	no	no
30	HUOL	Technician	none	2 years	yes	no	no	yes	no	no	yes
35	HUOL	Technician	none	-	no	no	no	no	no	no	no
32	HUOL	Technician	none	10 years	no	no	no	no	no	no	no
26	HUOL	Technician	none	-	no	no	no	no	no	no	no
36	HUOL	Technician	none	-	no	no	no	no	no	no	no
26	HUOL	Technician	Specialization	-	no	no	no	no	no	no	no
34	HUOL	Technician	Specialization	1 year and 3 months	no	no	no	no	no	no	no
42	HUOL	Technician	none	16 years	yes	no	yes	no	no	no	no
34	HUOL	Technician	Specialization	14 years	no	no	no	no	no	no	no
33	HUOL	Technician	none	-	no	no	no	no	no	no	no
20	HUOL	Technician	none	1 month	no	no	no	no	no	no	no
33	HUOL	Technician	Specialization	-	no	no	no	no	no	no	no
31	HUOL	Technician	none	8 years	no	no	no	no	no	no	no
28	HUOL	Technician	none	-	no	no	no	no	no	no	no
48	HUOL	Technician	none	-	no	no	no	no	no	no	no
28	HUOL	Technician	none	-	no	no	no	no	no	no	no
26	HUOL	Technician	Specialization	1 month and half	no	no	no	no	no	no	no
32	HUOL	Technician	none	12 years	no	no	no	no	no	no	no
37	HUOL	Technician	Specialization	-	no	no	no	no	no	no	no
37	HUOL	Technician	Specialization	-	yes	no	no	no	no	no	no
46	HUOL	Technician	none	-	no	no	no	no	no	no	no
-	HUOL	Technician	Specialization	5 years	no	no	no	no	no	no	no
33	HUOL	Technician	none	12 years	no	no	no	no	no	no	no
40	HUOL	Technician	none	-	yes	yes	no	no	no	no	no
31	HUOL	Technician	Specialization	8 months	no	no	no	no	no	no	no
25	HUOL	Technician	none	5 years	yes	yes	yes	yes	no	no	yes
32	HUOL	Technician	none	7 years	no	no	no	no	no	no	no
33	HUOL	Technician	none	-	no	no	no	no	no	no	no
30	HUOL	Technician	none	2 months	no	no	no	no	no	no	no
26	HUOL	Technician	none	-	no	no	no	no	no	no	no
28	HUOL	Technician	Specialization	2 years	no	no	no	no	no	no	no
26	HUOL	Technician	none	-	no	no	no	no	no	no	no
26	HUOL	Technician	none	-	yes	yes	no	no	no	no	yes
37	HUOL	Technician	none	-	no	no	no	no	no	no	no
28	HUOL	Technician	none	1 years	no	no	no	no	no	no	no
29	HUOL	Technician	none	-	no	no	no	no	no	no	no
28	HUOL	Technician	none	8 years	no	no	no	no	no	no	no
29	HUOL	Technician	none	5 months	no	no	no	no	no	no	no
35	HUOL	Technician	none	14 years	no	no	no	no	no	no	no
39	HUOL	Technician	none	-	no	no	no	no	no	no	no
29	HUOL	Technician	none	5 years	no	no	no	no	no	no	no
41	HUOL	Technician	none	1 year	no	no	no	no	no	no	no
35	HUOL	Technician	none	10 years	no	no	no	no	no	no	no
37	HUOL	Technician	none	15 years	no	no	no	no	no	no	no
24	HUOL	Technician	none	5 months	no	no	no	no	no	no	no
22	HUOL	Technician	Specialization	1 month	no	no	no	no	no	no	no
27	HUOL	Technician	none	5 years	no	no	no	no	no	no	no
30	HUOL	Technician	none	-	no	no	no	no	no	no	no
27	HUOL	Technician	Specialization	3 years	no	no	no	no	no	no	no
36	HUOL	Technician	none	5 years	no	no	no	no	no	no	no
28	HUOL	Technician	none	1 year	no	no	no	no	no	no	no
43	HUOL	Technician	none	-	no	no	no	no	no	no	no
58	HUOL	Technician	none	-	no	no	no	no	no	no	no
44	HUOL	Technician	none	-	yes	no	yes	no	no	no	no
29	HUOL	Technician	none	-	no	no	no	no	no	no	no
-	HUOL	Technician	none	-	no	no	no	no	no	no	no
-	HUOL	Technician	none	-	no	no	no	no	no	no	no
31	HUOL	Technician	none	-	yes	no	no	no	yes	no	yes
35	HUOL	Technician	Specialization	-	no	no	no	no	no	no	no
47	HUOL	Technician	none	2 years	no	no	no	no	no	no	no
26	HUOL	Technician	none	8 years	no	no	no	no	no	no	no
28	HUOL	Technician	none	-	no	no	no	no	no	no	no
33	HUOL	Technician	Specialization	-	no	no	no	no	no	no	no
48	HUOL	Technician	none	-	no	no	no	no	no	no	no
48	HUOL	Technician	none	15 years	no	no	no	no	no	no	no
48	HUOL	Technician	none	25 years	no	no	no	no	no	no	no
27	HUOL	Technician	none	4 months	no	no	no	no	no	no	no
53	HUOL	Technician	none	29 years	no	no	no	no	no	no	no
37	HUOL	Technician	none	-	no	no	no	no	no	no	no
35	HUOL	Technician	none	10 years	no	no	no	no	no	no	no

## Sheet: TECHNICIAN HUOL (FEMALE)
Gender	Hospital	Education Level	Graduation (Specialization, Master or PhD)	Clinical experience time	Do you know the morpho-physiological features of Berardinelli-Seip Congenital Lipodystrophy?	Do you know the genetic causes of Berardinelli-Seip Congenital Lipodystrophy?	Could you recognize a patient with Berardinelli-Seip Congenital Lipodystrophy?	Do you had any BSCL patient in your hospital?	Can you explain to the parents of a new baby with BSCL the morpho-physiological and genetic causes of this disease?	Can you properly source the health care for a BSCL patient	Do you have heard about ASPOSBERN (Association of Parents and People with Berardinelli Syndrome of Rio Grande do Norte), located at Currais Novos city?
31	HUOL	Technician	none	1 year	no	no	no	no	no	no	no
36	HUOL	Technician	none	6 years	no	no	no	no	no	no	no
54	HUOL	Technician	none	20 years	no	no	no	no	no	no	no
36	HUOL	Technician	Specialization	9 months	no	no	no	no	no	no	no
35	HUOL	Technician	none	5 years	no	no	no	no	no	no	no
24	HUOL	Technician	none	2 years	no	no	no	no	no	no	no
-	HUOL	Technician	none	1 year	no	no	no	no	no	no	no
40	HUOL	Technician	none	-	no	no	no	no	no	no	no
30	HUOL	Technician	none	-	no	no	no	no	no	no	no
44	HUOL	Technician	Specialization	17 years	no	no	no	no	no	no	no
25	HUOL	Technician	none	2 years	no	no	no	no	no	no	no
32	HUOL	Technician	none	-	no	no	no	no	no	no	no
48	HUOL	Technician	none	-	no	no	no	no	no	no	no
28	HUOL	Technician	none	-	no	no	no	no	no	no	no
26	HUOL	Technician	Specialization	1 year	yes	yes	yes	no	no	yes	no
28	HUOL	Technician	none	5 years	no	no	no	no	no	no	no
24	HUOL	Technician	none	-	no	no	no	no	no	no	no
41	HUOL	Technician	none	2 months	no	no	no	no	no	no	no
29	HUOL	Technician	none	-	no	no	no	no	no	no	no
41	HUOL	Technician	Specialization	-	no	no	no	no	no	no	no
29	HUOL	Technician	none	6 years	no	no	no	no	no	no	no
30	HUOL	Technician	none	2 years	yes	no	no	yes	no	no	yes
35	HUOL	Technician	none	-	no	no	no	no	no	no	no
32	HUOL	Technician	none	10 years	no	no	no	no	no	no	no
26	HUOL	Technician	none	-	no	no	no	no	no	no	no
36	HUOL	Technician	none	-	no	no	no	no	no	no	no
26	HUOL	Technician	Specialization	-	no	no	no	no	no	no	no
34	HUOL	Technician	Specialization	1 year and 3 months	no	no	no	no	no	no	no
42	HUOL	Technician	none	16 years	yes	no	yes	no	no	no	no
34	HUOL	Technician	Specialization	14 years	no	no	no	no	no	no	no
33	HUOL	Technician	none	-	no	no	no	no	no	no	no
20	HUOL	Technician	none	1 month	no	no	no	no	no	no	no
33	HUOL	Technician	Specialization	-	no	no	no	no	no	no	no
31	HUOL	Technician	none	8 years	no	no	no	no	no	no	no
28	HUOL	Technician	none	-	no	no	no	no	no	no	no
48	HUOL	Technician	none	-	no	no	no	no	no	no	no
28	HUOL	Technician	none	-	no	no	no	no	no	no	no
26	HUOL	Technician	Specialization	1 month and half	no	no	no	no	no	no	no
32	HUOL	Technician	none	12 years	no	no	no	no	no	no	no
37	HUOL	Technician	Specialization	-	no	no	no	no	no	no	no
37	HUOL	Technician	Specialization	-	yes	no	no	no	no	no	no
46	HUOL	Technician	none	-	no	no	no	no	no	no	no
-	HUOL	Technician	Specialization	5 years	no	no	no	no	no	no	no
33	HUOL	Technician	none	12 years	no	no	no	no	no	no	no
40	HUOL	Technician	none	-	yes	yes	no	no	no	no	no
31	HUOL	Technician	Specialization	8 months	no	no	no	no	no	no	no
25	HUOL	Technician	none	5 years	yes	yes	yes	yes	no	no	yes
32	HUOL	Technician	none	7 years	no	no	no	no	no	no	no
33	HUOL	Technician	none	-	no	no	no	no	no	no	no
30	HUOL	Technician	none	2 months	no	no	no	no	no	no	no
26	HUOL	Technician	none	-	no	no	no	no	no	no	no
28	HUOL	Technician	Specialization	2 years	no	no	no	no	no	no	no
26	HUOL	Technician	none	-	no	no	no	no	no	no	no
26	HUOL	Technician	none	-	yes	yes	no	no	no	no	yes
37	HUOL	Technician	none	-	no	no	no	no	no	no	no
28	HUOL	Technician	none	1 years	no	no	no	no	no	no	no
29	HUOL	Technician	none	-	no	no	no	no	no	no	no
28	HUOL	Technician	none	8 years	no	no	no	no	no	no	no
29	HUOL	Technician	none	5 months	no	no	no	no	no	no	no
35	HUOL	Technician	none	14 years	no	no	no	no	no	no	no
39	HUOL	Technician	none	-	no	no	no	no	no	no	no
29	HUOL	Technician	none	5 years	no	no	no	no	no	no	no
41	HUOL	Technician	none	1 year	no	no	no	no	no	no	no
35	HUOL	Technician	none	10 years	no	no	no	no	no	no	no
37	HUOL	Technician	none	15 years	no	no	no	no	no	no	no
24	HUOL	Technician	none	5 months	no	no	no	no	no	no	no
22	HUOL	Technician	Specialization	1 month	no	no	no	no	no	no	no
27	HUOL	Technician	none	5 years	no	no	no	no	no	no	no
30	HUOL	Technician	none	-	no	no	no	no	no	no	no
27	HUOL	Technician	Specialization	3 years	no	no	no	no	no	no	no
36	HUOL	Technician	none	5 years	no	no	no	no	no	no	no
28	HUOL	Technician	none	1 year	no	no	no	no	no	no	no
43	HUOL	Technician	none	-	no	no	no	no	no	no	no
58	HUOL	Technician	none	-	no	no	no	no	no	no	no
44	HUOL	Technician	none	-	yes	no	yes	no	no	no	no
29	HUOL	Technician	none	-	no	no	no	no	no	no	no
-	HUOL	Technician	none	-	no	no	no	no	no	no	no
-	HUOL	Technician	none	-	no	no	no	no	no	no	no
31	HUOL	Technician	none	-	yes	no	no	no	yes	no	yes

## Sheet: TECHNICIAN HUOL (MALE)
Gender	Hospital	Education Level	Graduation (Specialization, Master or PhD)	Clinical experience time	Do you know the morpho-physiological features of Berardinelli-Seip Congenital Lipodystrophy?	Do you know the genetic causes of Berardinelli-Seip Congenital Lipodystrophy?	Could you recognize a patient with Berardinelli-Seip Congenital Lipodystrophy?	Do you had any BSCL patient in your hospital?	Can you explain to the parents of a new baby with BSCL the morpho-physiological and genetic causes of this disease?	Can you properly source the health care for a BSCL patient	Do you have heard about ASPOSBERN (Association of Parents and People with Berardinelli Syndrome of Rio Grande do Norte), located at Currais Novos city?
35	HUOL	Technician	Specialization	-	no	no	no	no	no	no	no
47	HUOL	Technician	none	2 years	no	no	no	no	no	no	no
26	HUOL	Technician	none	8 years	no	no	no	no	no	no	no
28	HUOL	Technician	none	-	no	no	no	no	no	no	no
33	HUOL	Technician	Specialization	-	no	no	no	no	no	no	no
48	HUOL	Technician	none	-	no	no	no	no	no	no	no
48	HUOL	Technician	none	15 years	no	no	no	no	no	no	no
48	HUOL	Technician	none	25 years	no	no	no	no	no	no	no
27	HUOL	Technician	none	4 months	no	no	no	no	no	no	no
53	HUOL	Technician	none	29 years	no	no	no	no	no	no	no
37	HUOL	Technician	none	-	no	no	no	no	no	no	no
35	HUOL	Technician	none	10 years	no	no	no	no	no	no	no

## Sheet: NURSES HRMC
Gender	Hospital	Education Level	Graduation (Specialization, Master or PhD)	Clinical experience time	Do you know the morpho-physiological features of Berardinelli-Seip Congenital Lipodystrophy?	Do you know the genetic causes of Berardinelli-Seip Congenital Lipodystrophy?	Could you recognize a patient with Berardinelli-Seip Congenital Lipodystrophy?	Do you had any BSCL patient in your hospital?	Can you explain to the parents of a new baby with BSCL the morpho-physiological and genetic causes of this disease?	Can you properly source the health care for a BSCL patient	Do you have heard about ASPOSBERN (Association of Parents and People with Berardinelli Syndrome of Rio Grande do Norte), located at Currais Novos city?
37	HRMC	Nurse	Specialization	-	no	no	no	no	no	no	no
31	HRMC	Nurse	Specialization	7 years and 6 months	yes	no	yes	no	no	no	yes
30	HRMC	Nurse	Specialization	7 years	no	no	no	no	no	no	no
28	HRMC	Nurse	none	5 years	no	no	no	no	no	no	no
52	HRMC	Nurse	Specialization	29 years	yes	no	yes	no	no	no	yes
50	HRMC	Nurse	Specialization	-	yes	yes	yes	yes	yes	yes	yes
43	HRMC	Nurse	none	20 years	yes	no	yes	yes	no	no	yes
33	HRMC	Nurse	Specialization	9 years	yes	yes	yes	yes	no	yes	yes
30	HRMC	Nurse	none	1 year	no	no	no	no	no	no	no
32	HRMC	Nurse	Specialization	9 years	yes	yes	yes	yes	no	no	yes
36	HRMC	Nurse	Specialization	10 years	yes	yes	yes	yes	yes	yes	no

## Sheet: NURSES HRMC (FEMALE)
Gender	Hospital	Education Level	Graduation (Specialization, Master or PhD)	Clinical experience time	Do you know the morpho-physiological features of Berardinelli-Seip Congenital Lipodystrophy?	Do you know the genetic causes of Berardinelli-Seip Congenital Lipodystrophy?	Could you recognize a patient with Berardinelli-Seip Congenital Lipodystrophy?	Do you had any BSCL patient in your hospital?	Can you explain to the parents of a new baby with BSCL the morpho-physiological and genetic causes of this disease?	Can you properly source the health care for a BSCL patient	Do you have heard about ASPOSBERN (Association of Parents and People with Berardinelli Syndrome of Rio Grande do Norte), located at Currais Novos city?
37	HRMC	Nurse	Specialization	-	no	no	no	no	no	no	no
31	HRMC	Nurse	Specialization	7 years and 6 months	yes	no	yes	no	no	no	yes
30	HRMC	Nurse	Specialization	7 years	no	no	no	no	no	no	no
28	HRMC	Nurse	none	5 years	no	no	no	no	no	no	no
52	HRMC	Nurse	Specialization	29 years	yes	no	yes	no	no	no	yes
50	HRMC	Nurse	Specialization	-	yes	yes	yes	yes	yes	yes	yes
43	HRMC	Nurse	none	20 years	yes	no	yes	yes	no	no	yes
33	HRMC	Nurse	Specialization	9 years	yes	yes	yes	yes	no	yes	yes
30	HRMC	Nurse	none	1 year	no	no	no	no	no	no	no

## Sheet: NURSES HRMC (MALE)
Gender	Hospital	Education Level	Graduation (Specialization, Master or PhD)	Clinical experience time	Do you know the morpho-physiological features of Berardinelli-Seip Congenital Lipodystrophy?	Do you know the genetic causes of Berardinelli-Seip Congenital Lipodystrophy?	Could you recognize a patient with Berardinelli-Seip Congenital Lipodystrophy?	Do you had any BSCL patient in your hospital?	Can you explain to the parents of a new baby with BSCL the morpho-physiological and genetic causes of this disease?	Can you properly source the health care for a BSCL patient	Do you have heard about ASPOSBERN (Association of Parents and People with Berardinelli Syndrome of Rio Grande do Norte), located at Currais Novos city?
32	HRMC	Nurse	Specialization	9 years	yes	yes	yes	yes	no	no	yes
36	HRMC	Nurse	Specialization	10 years	yes	yes	yes	yes	yes	yes	no

## Sheet: TECHNICIAN HRMC
Gender	Hospital	Education Level	Graduation (Specialization, Master or PhD)	Clinical experience time	Do you know the morpho-physiological features of Berardinelli-Seip Congenital Lipodystrophy?	Do you know the genetic causes of Berardinelli-Seip Congenital Lipodystrophy?	Could you recognize a patient with Berardinelli-Seip Congenital Lipodystrophy?	Do you had any BSCL patient in your hospital?	Can you explain to the parents of a new baby with BSCL the morpho-physiological and genetic causes of this disease?	Can you properly source the health care for a BSCL patient	Do you have heard about ASPOSBERN (Association of Parents and People with Berardinelli Syndrome of Rio Grande do Norte), located at Currais Novos city?
57	HRMC	Técnico	none	-	no	no	no	no	no	no	no
38	HRMC	Técnico	none	10 years	no	no	no	no	no	no	no
51	HRMC	Técnico	none	-	no	no	no	no	no	no	no
26	HRMC	Técnico	none	1 year	no	no	no	no	no	no	no
36	HRMC	Técnico	none	14 years	yes	no	yes	no	no	no	yes
50	HRMC	Técnico	none	-	yes	no	yes	yes	no	no	yes
53	HRMC	Técnico	none	26 years	yes	yes	yes	yes	no	no	yes
45	HRMC	Técnico	none	19 years	yes	no	no	no	no	no	no
53	HRMC	Técnico	none	-	yes	no	yes	yes	no	no	no
48	HRMC	Técnico	none	29 years	no	no	no	no	no	no	no
45	HRMC	Técnico	none	-	yes	yes	yes	yes	no	no	yes
56	HRMC	Técnico	none	-	yes	no	yes	yes	no	yes	yes
45	HRMC	Técnico	none	-	yes	yes	yes	no	no	no	no
57	HRMC	Técnico	none	30 years	yes	yes	yes	no	yes	yes	yes
51	HRMC	Técnico	none	28 years	no	no	no	no	no	no	no
49	HRMC	Técnico	none	-	yes	no	yes	yes	no	no	yes
50	HRMC	Técnico	none	35 years	yes	no	yes	yes	yes	yes	yes
49	HRMC	Técnico	none	22 years	yes	no	no	no	no	no	yes
48	HRMC	Técnico	none	28 years	yes	no	yes	yes	no	yes	yes
51	HRMC	Técnico	none	26 years	yes	no	yes	yes	no	no	yes
52	HRMC	Técnico	none	-	yes	no	no	no	no	no	yes
46	HRMC	Técnico	none	24 years	yes	no	yes	no	no	no	yes
50	HRMC	Técnico	none	-	yes	no	yes	no	no	no	yes
38	HRMC	Técnico	Specialization	16 years	yes	yes	yes	yes	yes	yes	yes
41	HRMC	Técnico	none	-	yes	no	yes	no	no	no	no
48	HRMC	Técnico	none	18 years	yes	no	yes	yes	no	no	yes
54	HRMC	Técnico	none	-	yes	no	yes	no	no	yes	no
59	HRMC	Técnico	none	28 years	yes	no	yes	no	no	no	yes
54	HRMC	Técnico	none	25 years	yes	no	yes	no	no	no	yes
28	HRMC	Técnico	none	-	no	no	no	no	no	no	no
48	HRMC	Técnico	none	26 years	yes	yes	yes	yes	no	yes	no
55	HRMC	Técnico	Specialization	30 years	yes	yes	yes	yes	no	yes	yes
35	HRMC	Técnico	none	16 years	yes	no	yes	yes	no	no	no

[truncated: 2 more sheets: TECHNICIAN HRMC (FEMALE), TECHNICIAN HRMC (MALE)]
